# Supplementary material for: Reflex of the Gracilis in Brain Death
Source: Diagnostics (Basel). 2022 Oct 7;12(10):2422. doi: 10.3390/diagnostics12102422 (PMC9600535; doi:10.3390/diagnostics12102422)
Supplement: Supplementary file 1 [file diagnostics-12-02422-s001.zip]

Archive with 1 entries (1 files):
- # Video.avi
